# Supplementary material for: A new family of siphonostomatoid Copepoda (Pupiformidae fam. nov.) from the Korea Strait
Source: Zookeys. 2026 Jul 8;1284:217–30. doi: 10.3897/zookeys.1284.194182 (PMC13373579; doi:10.3897/zookeys.1284.194182)
Supplement: XML Treatment for Pupiformidae [file zookeys.1284.194182-treatment1.xml]

<!DOCTYPE tp:taxon-treatment
  PUBLIC "-//TaxonX//DTD Taxonomic Treatment Publishing DTD v0 20100105//EN" "tax-treatment-NSO.dtd">
<tp:taxon-treatment xmlns:tp="http://www.plazi.org/taxpub"><tp:treatment-meta><kwd-group><label>Taxon classification</label><kwd>
              <named-content content-type="kingdom">Animalia</named-content>
            </kwd><kwd>
              <named-content content-type="class">Copepoda</named-content>
            </kwd><kwd>
              <named-content content-type="order">Siphonostomatoida</named-content>
            </kwd></kwd-group><mixed-citation publication-type="journal"><person-group><name><surname>Lee</surname><given-names>Jimin</given-names></name><name><surname>Kim</surname><given-names>Il-Hoi</given-names></name></person-group><article-title>A new family of siphonostomatoid <tp:taxon-name><tp:taxon-name-part taxon-name-part-type="class" reg="Copepoda">Copepoda</tp:taxon-name-part></tp:taxon-name> (<tp:taxon-name><tp:taxon-name-part taxon-name-part-type="family" reg="Pupiformidae">Pupiformidae</tp:taxon-name-part></tp:taxon-name> fam. nov.) from the Korea Strait</article-title><source>Zookeys</source><day>08</day><month>07</month><year>2026</year><volume>1284</volume><fpage>217</fpage><lpage>230</lpage><pub-id pub-id-type="doi">10.3897/zookeys.1284.194182</pub-id></mixed-citation></tp:treatment-meta><tp:nomenclature><tp:taxon-name><object-id xmlns:xlink="http://www.w3.org/1999/xlink" content-type="arpha" xlink:type="simple">C6209459-6522-568D-9C1F-4BB86E22A615</object-id>
                		<tp:taxon-name-part taxon-name-part-type="family" reg="Pupiformidae">Pupiformidae</tp:taxon-name-part>
                	
                		<object-id xmlns:xlink="http://www.w3.org/1999/xlink" content-type="zoobank" xlink:type="simple">https://zoobank.org/E867833-2515-41F9-A7D4-6A27F067C79C</object-id>
                	</tp:taxon-name><tp:taxon-status xmlns:xlink="http://www.w3.org/1999/xlink" xlink:type="simple">fam. nov.</tp:taxon-status></tp:nomenclature><tp:treatment-sec sec-type="Diagnosis"><title>Diagnosis.</title><p>As for the type genus.</p></tp:treatment-sec><tp:treatment-sec sec-type="Type genus"><title>Type genus.</title><p><italic><tp:taxon-name><tp:taxon-name-part taxon-name-part-type="genus" reg="Pupiformus">Pupiformus</tp:taxon-name-part></tp:taxon-name></italic> gen. nov.</p></tp:treatment-sec></tp:taxon-treatment>
