# Supplementary material for: A new family of siphonostomatoid Copepoda (Pupiformidae fam. nov.) from the Korea Strait
Source: Zookeys. 2026 Jul 8;1284:217–30. doi: 10.3897/zookeys.1284.194182 (PMC13373579; doi:10.3897/zookeys.1284.194182)
Supplement: XML Treatment for Pupiformus [file zookeys.1284.194182-treatment2.xml]

<!DOCTYPE tp:taxon-treatment
  PUBLIC "-//TaxonX//DTD Taxonomic Treatment Publishing DTD v0 20100105//EN" "tax-treatment-NSO.dtd">
<tp:taxon-treatment xmlns:tp="http://www.plazi.org/taxpub"><tp:treatment-meta><kwd-group><label>Taxon classification</label><kwd>
              <named-content content-type="kingdom">Animalia</named-content>
            </kwd><kwd>
              <named-content content-type="order">Siphonostomatoida</named-content>
            </kwd><kwd>
              <named-content content-type="family">Pupiformidae</named-content>
            </kwd></kwd-group><mixed-citation publication-type="journal"><person-group><name><surname>Lee</surname><given-names>Jimin</given-names></name><name><surname>Kim</surname><given-names>Il-Hoi</given-names></name></person-group><article-title>A new family of siphonostomatoid <tp:taxon-name><tp:taxon-name-part taxon-name-part-type="class" reg="Copepoda">Copepoda</tp:taxon-name-part></tp:taxon-name> (<tp:taxon-name><tp:taxon-name-part taxon-name-part-type="family" reg="Pupiformidae">Pupiformidae</tp:taxon-name-part></tp:taxon-name> fam. nov.) from the Korea Strait</article-title><source>Zookeys</source><day>08</day><month>07</month><year>2026</year><volume>1284</volume><fpage>217</fpage><lpage>230</lpage><pub-id pub-id-type="doi">10.3897/zookeys.1284.194182</pub-id></mixed-citation></tp:treatment-meta><tp:nomenclature><tp:taxon-name><object-id xmlns:xlink="http://www.w3.org/1999/xlink" content-type="arpha" xlink:type="simple">6BC5E53C-6B1E-55B0-B0C6-98B7D7A9274A</object-id>
                		<tp:taxon-name-part taxon-name-part-type="genus" reg="Pupiformus">Pupiformus</tp:taxon-name-part>
                	
                		<object-id xmlns:xlink="http://www.w3.org/1999/xlink" content-type="zoobank" xlink:type="simple">https://zoobank.org/E231E2E0-E64F-4E2E-BCB9-B30B7BBFE592</object-id>
                	</tp:taxon-name><tp:taxon-status xmlns:xlink="http://www.w3.org/1999/xlink" xlink:type="simple">gen. nov.</tp:taxon-status></tp:nomenclature><tp:treatment-sec sec-type="Diagnosis (female)"><title>Diagnosis (female).</title><p>Body pupiform, cylindrical, 6-segmented, consisting of cephalothorax, 4-segmented metasome, and genitoabdomen. Cephalothoracic shield clearly divided into dorsal tergite and 2 lateral pleurites. Metasome comprising second to fifth pedigerous somites. Genitoabdomen lacking any trace of segmentation; genital apertures positioned ventrally. Caudal rami absent or rudimentary. Rostrum developed. Antennule short, 4- or 5-segmented; terminal segment bearing 1 aesthetasc on proximal anterior margin. Antenna 4-segmented, consisting of coxa, basis, and 2-segmented endopod; exopod absent; second endopodal segment bearing small claw distally. Oral cone short, but distinct, comprising anterior and posterior lips (labrum and labium). Mandible represented by 1-segmented palp; stylet absent. Maxillule 2-segmented; proximal segment (precoxa or pedetal) unarmed; distal segment (palp or fusion of inner and outer lobes) with 3 setae (2 apical and 1 proximal). Maxilla absent. Maxilliped 3- or 4-segmented, consisting of coxa, basis, and 2-segmented endopod, or coxobasis and 2-segmented endopod; second endopodal segment bearing claw at tip. Legs 1–4 vestigial, represented by large sclerotized pads. Legs 5 and 6 absent.</p></tp:treatment-sec><tp:treatment-sec sec-type="Etymology"><title>Etymology.</title><p>The generic name refers to the pupiform body shape of the species within the genus. Gender masculine.</p></tp:treatment-sec><tp:treatment-sec sec-type="Type species"><title>Type species.</title><p><italic><tp:taxon-name><tp:taxon-name-part taxon-name-part-type="genus" reg="Pupiformus">Pupiformus</tp:taxon-name-part> <tp:taxon-name-part taxon-name-part-type="species" reg="apodus">apodus</tp:taxon-name-part></tp:taxon-name></italic> sp. nov. (original designation).</p></tp:treatment-sec><tp:treatment-sec sec-type="Other included species"><title>Other included species.</title><p><italic><tp:taxon-name><tp:taxon-name-part taxon-name-part-type="genus" reg="Pupiformus">Pupiformus</tp:taxon-name-part> <tp:taxon-name-part taxon-name-part-type="species" reg="rugosus">rugosus</tp:taxon-name-part></tp:taxon-name></italic> sp. nov.</p></tp:treatment-sec></tp:taxon-treatment>
