# Supplementary material for: A new family of siphonostomatoid Copepoda (Pupiformidae fam. nov.) from the Korea Strait
Source: Zookeys. 2026 Jul 8;1284:217–30. doi: 10.3897/zookeys.1284.194182 (PMC13373579; doi:10.3897/zookeys.1284.194182)
Supplement: XML Treatment for Pupiformus apodus [file zookeys.1284.194182-treatment3.xml]

<!DOCTYPE tp:taxon-treatment
  PUBLIC "-//TaxonX//DTD Taxonomic Treatment Publishing DTD v0 20100105//EN" "tax-treatment-NSO.dtd">
<tp:taxon-treatment xmlns:tp="http://www.plazi.org/taxpub"><tp:treatment-meta><kwd-group><label>Taxon classification</label><kwd>
              <named-content content-type="kingdom">Animalia</named-content>
            </kwd><kwd>
              <named-content content-type="order">Siphonostomatoida</named-content>
            </kwd><kwd>
              <named-content content-type="family">Pupiformidae</named-content>
            </kwd></kwd-group><mixed-citation publication-type="journal"><person-group><name><surname>Lee</surname><given-names>Jimin</given-names></name><name><surname>Kim</surname><given-names>Il-Hoi</given-names></name></person-group><article-title>A new family of siphonostomatoid <tp:taxon-name><tp:taxon-name-part taxon-name-part-type="class" reg="Copepoda">Copepoda</tp:taxon-name-part></tp:taxon-name> (<tp:taxon-name><tp:taxon-name-part taxon-name-part-type="family" reg="Pupiformidae">Pupiformidae</tp:taxon-name-part></tp:taxon-name> fam. nov.) from the Korea Strait</article-title><source>Zookeys</source><day>08</day><month>07</month><year>2026</year><volume>1284</volume><fpage>217</fpage><lpage>230</lpage><pub-id pub-id-type="doi">10.3897/zookeys.1284.194182</pub-id></mixed-citation></tp:treatment-meta><tp:nomenclature><tp:taxon-name><object-id xmlns:xlink="http://www.w3.org/1999/xlink" content-type="arpha" xlink:type="simple">81DBED1A-73E1-529A-8896-8F9CEA372381</object-id>
                		<tp:taxon-name-part taxon-name-part-type="genus" reg="Pupiformus">Pupiformus</tp:taxon-name-part> <tp:taxon-name-part taxon-name-part-type="species" reg="apodus">apodus</tp:taxon-name-part>
                	
                		<object-id xmlns:xlink="http://www.w3.org/1999/xlink" content-type="zoobank" xlink:type="simple">https://zoobank.org/47D565CE-B3A5-4F77-AAA7-FE7E8CD1DEF5</object-id>
                	</tp:taxon-name><tp:taxon-status xmlns:xlink="http://www.w3.org/1999/xlink" xlink:type="simple">sp. nov.</tp:taxon-status><xref ref-type="fig" rid="F1">Figs 1</xref><xref ref-type="fig" rid="F2">, 2</xref></tp:nomenclature><tp:treatment-sec sec-type="Type locality"><title>Type locality.</title><p>Korea Strait, east of Jeju Island (<named-content xmlns:xlink="http://www.w3.org/1999/xlink" content-type="dwc:verbatimCoordinates" xlink:type="simple">33°30'55"N, 127°46'49"E</named-content>), depth 116–123 m.</p></tp:treatment-sec><tp:treatment-sec sec-type="Type material"><title>Type material.</title><p>Holotype (intact ♀, <named-content xmlns:xlink="http://www.w3.org/1999/xlink" content-type="dwc:institutional_code" xlink:title="National Marine Biodiversity Institute of Korea" xlink:href="https://scientific-collections.gbif.org/institution/a8264021-9b25-41bb-88b5-eaba3fc66193" xlink:type="simple">MABIK</named-content> CR00261359) and paratypes (6 intact ♀♀, <named-content xmlns:xlink="http://www.w3.org/1999/xlink" content-type="dwc:institutional_code" xlink:title="National Marine Biodiversity Institute of Korea" xlink:href="https://scientific-collections.gbif.org/institution/a8264021-9b25-41bb-88b5-eaba3fc66193" xlink:type="simple">MABIK</named-content> CR00261360; 2 dissected ♀♀) from washings of benthic animals dredged from the Korea Strait, collected by J. Lee, 20 August 2025. Intact type specimens have been deposited in the Marine Biodiversity Institute of Korea (<named-content xmlns:xlink="http://www.w3.org/1999/xlink" content-type="dwc:institutional_code" xlink:title="National Marine Biodiversity Institute of Korea" xlink:href="https://scientific-collections.gbif.org/institution/a8264021-9b25-41bb-88b5-eaba3fc66193" xlink:type="simple">MABIK</named-content>), Seocheon, Korea. Dissected paratypes are kept in the collection of I.-H. Kim.</p></tp:treatment-sec><tp:treatment-sec sec-type="Etymology"><title>Etymology.</title><p>The name is derived from the Greek words <italic>a</italic> (= without) and <italic>pod</italic> (= a foot), referring to the absence of legs in the new species.</p></tp:treatment-sec><tp:treatment-sec sec-type="Description"><title>Description.</title><p><bold>Female</bold>. Body (Fig. <xref ref-type="fig" rid="F1">1A–C</xref>) pupiform, cylindrical, appearing immovable, 6-segmented, consisting of cephalothorax, metasome, and genitoabdomen, with thick, hard integument. Body length 850–970 μm, based on 7 specimens. Body length of figured and described specimen 895 μm. Maximum width 367 μm across cephalothorax. Cephalothorax 324 μm long, wider than long. Cephalothoracic shield clearly divided into 3 parts (dorsal tergite and 2 lateral pleurites) by 2 longitudinal, unsclerotized grooves (Fig. <xref ref-type="fig" rid="F1">1C, E</xref>). Metasome 4-segmented, comprising second to fifth pedigerous somites; sizes of these somites 145 × 356, 116 × 360, 102 × 313, and 90 × 273 μm, respectively, from anterior to posterior. Fourth metasomite with tubercle on each dorsolateral side. Genitoabdomen (Fig. <xref ref-type="fig" rid="F2">2B</xref>) with tubercle on each dorsolateral side (Fig. <xref ref-type="fig" rid="F2">2D</xref>), distinct anal operculum (Fig. <xref ref-type="fig" rid="F2">2B–D</xref>); genital apertures (Fig. <xref ref-type="fig" rid="F2">2B</xref>) positioned at proximal region of ventral surface. Caudal rami (Fig. <xref ref-type="fig" rid="F2">2C</xref>) as small rugose distal process on genitoabdomen; each caudal ramus with 3 indistinct, minute setae.</p><fig id="F1" position="float" orientation="portrait"><object-id xmlns:xlink="http://www.w3.org/1999/xlink" content-type="doi" xlink:type="simple">10.3897/zookeys.1284.194182.figure1</object-id><object-id xmlns:xlink="http://www.w3.org/1999/xlink" content-type="arpha" xlink:type="simple">5ACAF4CC-C9C6-5C86-81D1-F7E4AFEF8393</object-id><label>Figure 1.</label><caption><p><italic><tp:taxon-name><tp:taxon-name-part taxon-name-part-type="genus" reg="Pupiformus">Pupiformus</tp:taxon-name-part> <tp:taxon-name-part taxon-name-part-type="species" reg="apodus">apodus</tp:taxon-name-part></tp:taxon-name></italic> gen. et sp. nov., female. <bold>A</bold>. Habitus, dorsal; <bold>B</bold>. Habitus ventral; <bold>C</bold>. Habitus, right; <bold>D</bold>. Cephalothorax, ventral; <bold>E</bold>. Cephalothorax and first pedigerous somite, right. Scale bars: 0.1 mm (<bold>A–C</bold>); 0.05 mm (<bold>D</bold>); 0.07 mm (<bold>E</bold>).</p></caption><graphic xmlns:xlink="http://www.w3.org/1999/xlink" xlink:href="zookeys-1284-217_article-194182__-g001.jpg" id="oo_1711241.jpg" position="float" orientation="portrait" xlink:type="simple"><uri content-type="original_file" xlink:type="simple">https://binary.pensoft.net/fig/1711241</uri></graphic></fig><fig id="F2" position="float" orientation="portrait"><object-id xmlns:xlink="http://www.w3.org/1999/xlink" content-type="doi" xlink:type="simple">10.3897/zookeys.1284.194182.figure2</object-id><object-id xmlns:xlink="http://www.w3.org/1999/xlink" content-type="arpha" xlink:type="simple">B262C49D-6F18-52AE-81F5-341E627EE040</object-id><label>Figure 2.</label><caption><p><italic><tp:taxon-name><tp:taxon-name-part taxon-name-part-type="genus" reg="Pupiformus">Pupiformus</tp:taxon-name-part> <tp:taxon-name-part taxon-name-part-type="species" reg="apodus">apodus</tp:taxon-name-part></tp:taxon-name></italic> gen. et sp. nov., female. <bold>A</bold>. Rostral area, anterior; <bold>B</bold>. Posterior part of body, ventral; <bold>C</bold>. Posterior part of genitoabdomen, ventrodistal; <bold>D</bold>. Posterior part of genitoabdomen, dorsal; <bold>E</bold>. Antennule; <bold>F</bold>. Antenna; <bold>G</bold>. Distal part of antenna; <bold>H</bold>. Oral cone, anterior; <bold>I</bold>. Mandible; <bold>J</bold>. Maxillule; <bold>K</bold>. Maxilliped. Scale bars: 0.05 mm (<bold>A–D</bold>); 0.02 mm (<bold>E, F, H–K</bold>); 0.01 mm (<bold>G</bold>).</p></caption><graphic xmlns:xlink="http://www.w3.org/1999/xlink" xlink:href="zookeys-1284-217_article-194182__-g002.jpg" id="oo_1711242.jpg" position="float" orientation="portrait" xlink:type="simple"><uri content-type="original_file" xlink:type="simple">https://binary.pensoft.net/fig/1711242</uri></graphic></fig><p>Rostrum (Figs <xref ref-type="fig" rid="F1">1D</xref>, <xref ref-type="fig" rid="F1">1E</xref>, <xref ref-type="fig" rid="F2">2A</xref>) well developed, with bluntly tapering distal apex. Antennule (Fig. <xref ref-type="fig" rid="F2">2E</xref>) short, 53 μm long, 4-segmented; armature formula 1, 2, 6, and 7+aesthetasc; three setae on first and second segments plumose, other setae naked; terminal segment consisting of broader proximal third and narrowed distal two-thirds, its aesthetasc pointed distally, as long as segment. Antenna (Fig. <xref ref-type="fig" rid="F2">2F</xref>) stout, 4-segmented, consisting of coxa, basis, and 2-segmented endopod; first to third segments unarmed; last segment (second endopodal segment; Fig. <xref ref-type="fig" rid="F2">2G</xref>) short, wider than long, with terminal claw bearing 3 teeth on concave margin, 1 blunt distal spine, and 3 setae (2 distal and 1 proximal).</p><p>Oral cone (Figs <xref ref-type="fig" rid="F1">1D</xref>, <xref ref-type="fig" rid="F1">1E</xref>, <xref ref-type="fig" rid="F2">2H</xref>) short, but distinct, 102 × 75 μm in anterior view. Mandible (Fig. <xref ref-type="fig" rid="F2">2I</xref>) consisting of 1-segmented palp, 38 × 16 μm, bearing 2 thick, distal setae of 41 and 34 μm long, respectively, and 1 small subdistal, naked seta of 11 μm long; mandibular stylet absent. Maxillule (Fig. <xref ref-type="fig" rid="F2">2J</xref>) 2-segmented; proximal segment unarmed, not articulated from ventral surface of cephalothorax; distal segment 24 × 12 μm, bearing 3 setae (1 plumose proximal seta, and 1 plumose and 1 naked distal setae). Maxilla absent, but its vestige presents as sclerotized spot positioned lateral to base of maxilliped (Fig. <xref ref-type="fig" rid="F1">1D</xref>). Maxilliped (Fig. <xref ref-type="fig" rid="F2">2K</xref>) 3-segmented, consisting of coxobasis and 2-segmented endopod; second endopodal segment slender, 30 μm long, twice longer than first endopodal segment, distally bearing 1 small seta and 1 claw; latter claw 15 μm long, bearing 2 denticles subdistally.</p><p>Leg 1–4 vestigial, represented by large, sclerotized pads (Fig. <xref ref-type="fig" rid="F1">1B, C</xref>). Legs 5 and 6 absent.</p><p><bold>Male</bold>. Unknown.</p></tp:treatment-sec><tp:treatment-sec sec-type="Remarks"><title>Remarks.</title><p>The division of the cephalothoracic shield of <italic><tp:taxon-name><tp:taxon-name-part taxon-name-part-type="genus" reg="Pupiformus">P.</tp:taxon-name-part> <tp:taxon-name-part taxon-name-part-type="species" reg="apodus">apodus</tp:taxon-name-part></tp:taxon-name></italic> sp. nov. into the dorsal tergite and two lateral pleurites is clearly defined and consistent in all examined specimens. This characteristic also appears in <italic><tp:taxon-name><tp:taxon-name-part taxon-name-part-type="genus" reg="Pupiformus">P.</tp:taxon-name-part> <tp:taxon-name-part taxon-name-part-type="species" reg="rugosus">rugosus</tp:taxon-name-part></tp:taxon-name></italic> sp. nov. described below.</p></tp:treatment-sec></tp:taxon-treatment>
