# Supplementary material for: A new family of siphonostomatoid Copepoda (Pupiformidae fam. nov.) from the Korea Strait
Source: Zookeys. 2026 Jul 8;1284:217–30. doi: 10.3897/zookeys.1284.194182 (PMC13373579; doi:10.3897/zookeys.1284.194182)
Supplement: XML Treatment for Pupiformus rugosus [file zookeys.1284.194182-treatment4.xml]

<!DOCTYPE tp:taxon-treatment
  PUBLIC "-//TaxonX//DTD Taxonomic Treatment Publishing DTD v0 20100105//EN" "tax-treatment-NSO.dtd">
<tp:taxon-treatment xmlns:tp="http://www.plazi.org/taxpub"><tp:treatment-meta><kwd-group><label>Taxon classification</label><kwd>
              <named-content content-type="kingdom">Animalia</named-content>
            </kwd><kwd>
              <named-content content-type="order">Siphonostomatoida</named-content>
            </kwd><kwd>
              <named-content content-type="family">Pupiformidae</named-content>
            </kwd></kwd-group><mixed-citation publication-type="journal"><person-group><name><surname>Lee</surname><given-names>Jimin</given-names></name><name><surname>Kim</surname><given-names>Il-Hoi</given-names></name></person-group><article-title>A new family of siphonostomatoid <tp:taxon-name><tp:taxon-name-part taxon-name-part-type="class" reg="Copepoda">Copepoda</tp:taxon-name-part></tp:taxon-name> (<tp:taxon-name><tp:taxon-name-part taxon-name-part-type="family" reg="Pupiformidae">Pupiformidae</tp:taxon-name-part></tp:taxon-name> fam. nov.) from the Korea Strait</article-title><source>Zookeys</source><day>08</day><month>07</month><year>2026</year><volume>1284</volume><fpage>217</fpage><lpage>230</lpage><pub-id pub-id-type="doi">10.3897/zookeys.1284.194182</pub-id></mixed-citation></tp:treatment-meta><tp:nomenclature><tp:taxon-name><object-id xmlns:xlink="http://www.w3.org/1999/xlink" content-type="arpha" xlink:type="simple">8EB438B2-C52D-5EBF-8B02-3E5B7F3835A1</object-id>
                		<tp:taxon-name-part taxon-name-part-type="genus" reg="Pupiformus">Pupiformus</tp:taxon-name-part> <tp:taxon-name-part taxon-name-part-type="species" reg="rugosus">rugosus</tp:taxon-name-part>
                	
                		<object-id xmlns:xlink="http://www.w3.org/1999/xlink" content-type="zoobank" xlink:type="simple">https://zoobank.org/7754AD10-83E1-4559-BAC3-E633679AD193</object-id>
                	</tp:taxon-name><tp:taxon-status xmlns:xlink="http://www.w3.org/1999/xlink" xlink:type="simple">sp. nov.</tp:taxon-status><xref ref-type="fig" rid="F3">Figs 3</xref><xref ref-type="fig" rid="F4">, 4</xref><xref ref-type="fig" rid="F5">, 5</xref></tp:nomenclature><tp:treatment-sec sec-type="Type locality"><title>Type locality.</title><p>Korea Strait, east of Jeju Island (<named-content xmlns:xlink="http://www.w3.org/1999/xlink" content-type="dwc:verbatimCoordinates" xlink:type="simple">33°30'55"N, 127°46'49"E</named-content>), depth 116–123 m.</p></tp:treatment-sec><tp:treatment-sec sec-type="Type material"><title>Type material.</title><p>Holotype (intact ♀, <named-content xmlns:xlink="http://www.w3.org/1999/xlink" content-type="dwc:institutional_code" xlink:title="National Marine Biodiversity Institute of Korea" xlink:href="https://scientific-collections.gbif.org/institution/a8264021-9b25-41bb-88b5-eaba3fc66193" xlink:type="simple">MABIK</named-content> CR00261361) and paratypes (11 intact ♀♀, <named-content xmlns:xlink="http://www.w3.org/1999/xlink" content-type="dwc:institutional_code" xlink:title="National Marine Biodiversity Institute of Korea" xlink:href="https://scientific-collections.gbif.org/institution/a8264021-9b25-41bb-88b5-eaba3fc66193" xlink:type="simple">MABIK</named-content> CR00261362; 2 dissected ♀♀) collected with <italic><tp:taxon-name><tp:taxon-name-part taxon-name-part-type="genus" reg="Pupiformus">Pupiformus</tp:taxon-name-part> <tp:taxon-name-part taxon-name-part-type="species" reg="apodus">apodus</tp:taxon-name-part></tp:taxon-name></italic> sp. nov. from washings of benthic animals dredged from the same locality as the former species. Intact type specimens have been deposited in the Marine Biodiversity Institute of Korea (<named-content xmlns:xlink="http://www.w3.org/1999/xlink" content-type="dwc:institutional_code" xlink:title="National Marine Biodiversity Institute of Korea" xlink:href="https://scientific-collections.gbif.org/institution/a8264021-9b25-41bb-88b5-eaba3fc66193" xlink:type="simple">MABIK</named-content>), Seocheon, Korea. Dissected paratypes are kept in the collection of I.-H. Kim.</p></tp:treatment-sec><tp:treatment-sec sec-type="Etymology"><title>Etymology.</title><p>The name is an adjective (Latin: <italic>rugosus</italic>) and refers to the rugose dorsal tubercles of the new species.</p></tp:treatment-sec><tp:treatment-sec sec-type="Description"><title>Description.</title><p><bold>Female</bold>. Body (Figs <xref ref-type="fig" rid="F3">3A</xref>, <xref ref-type="fig" rid="F3">3B</xref>, <xref ref-type="fig" rid="F5">5</xref>) shaped and segmented as in <italic><tp:taxon-name><tp:taxon-name-part taxon-name-part-type="genus" reg="Pupiformus">P.</tp:taxon-name-part> <tp:taxon-name-part taxon-name-part-type="species" reg="apodus">apodus</tp:taxon-name-part></tp:taxon-name></italic> gen. et sp. nov. Body length of figured and described specimen 501 μm. Mean body length 502 μm, based on 7 specimens. Maximum width 242 μm. Cephalothorax 180 × 242 μm, gradually broadened posteriorly, consisting of clearly divided dorsal tergite and lateral pleurites (Fig. <xref ref-type="fig" rid="F3">3C, D</xref>); tergite bearing 5 tubercles (arranged as 2, 1, and 2) on anterior half and large posterolateral tubercles each bearing about 10 irregularly arranged, wart-like processes (Fig. <xref ref-type="fig" rid="F3">3A, C</xref>). Ventral surface of cephalothorax bearing 3 pairs of sclerotized areas: one on lateral side of maxillule, another between oral cone and maxilliped, and the other lateral to maxilliped. Pleurites with uneven lateral and ventral margins (Fig. <xref ref-type="fig" rid="F3">3A, C</xref>). Metasomites each with pair of tubercles at dorsal or dorsolateral tubercles bearing about 10 or more globular processes. Fourth metasomite with sclerotized region on both sides of ventral surface (Fig. <xref ref-type="fig" rid="F3">3B</xref>). Genitoabdomen 105 × 160 μm in ventral view, with several processes on each side of posterior margin, small, excavated anal region bearing pair of small lobes (Fig. <xref ref-type="fig" rid="F3">3A, B</xref>); genital apertures positioned proximal region of ventral surface; anal operculum absent. Caudal rami absent.</p><fig id="F3" position="float" orientation="portrait"><object-id xmlns:xlink="http://www.w3.org/1999/xlink" content-type="doi" xlink:type="simple">10.3897/zookeys.1284.194182.figure3</object-id><object-id xmlns:xlink="http://www.w3.org/1999/xlink" content-type="arpha" xlink:type="simple">69C8C5A8-E691-5625-A3E9-F7E253511F90</object-id><label>Figure 3.</label><caption><p><italic><tp:taxon-name><tp:taxon-name-part taxon-name-part-type="genus" reg="Pupiformus">Pupiformus</tp:taxon-name-part> <tp:taxon-name-part taxon-name-part-type="species" reg="rugosus">rugosus</tp:taxon-name-part></tp:taxon-name></italic> gen. et sp. nov., female. <bold>A</bold>. Habitus, dorsal; <bold>B</bold>. Habitus, ventral; <bold>C</bold>. Cephalothorax, anterior; <bold>D</bold>. Cephalothorax and first pedigerous somite, left. Scale bars: 0.05 mm.</p></caption><graphic xmlns:xlink="http://www.w3.org/1999/xlink" xlink:href="zookeys-1284-217_article-194182__-g003.jpg" id="oo_1711243.jpg" position="float" orientation="portrait" xlink:type="simple"><uri content-type="original_file" xlink:type="simple">https://binary.pensoft.net/fig/1711243</uri></graphic></fig><p>Rostrum (Fig. <xref ref-type="fig" rid="F3">3B</xref>) roughly trapezoid in anterior view (Fig. <xref ref-type="fig" rid="F3">3C</xref>), well separated from tergite. Antennule (Fig. <xref ref-type="fig" rid="F4">4A</xref>) small, 42 μm long, 5-segmented; armature formula 1, 5, 3, 3, and 10+aesthetasc; seta of first segment and first seta of second segment plumose, other setae naked; aesthetasc on last segment extending slightly over distal end of terminal segment; terminal segment bearing produced, nipple-like anterodistal corner. Antenna (Fig. <xref ref-type="fig" rid="F4">4B</xref>) 4-segmented, consisting of coxa, basis, and 2-segmented endopod; lengths of segments 11, 33, 30, and 7 μm, respectively, from proximal to distal; terminal segment (second endopodal segment) short, bearing 1 claw bearing 3 denticles, 1 small spine, and 2 small setae.</p><p>Oral cone (Fig. <xref ref-type="fig" rid="F3">3C</xref>) distinct, bearing membranous apex. Mandible (Fig. <xref ref-type="fig" rid="F4">4C</xref>) represented by 1-segmented palp bearing 2 naked distal setae (58 and 48 μm long, respectively). Maxillule (Fig. <xref ref-type="fig" rid="F4">4D</xref>) 2-segmented; proximal segment unarmed; distal segment with 3 setae (plumose proximal seta and 2 naked, unequal distal setae). Maxilla (Fig. <xref ref-type="fig" rid="F3">3B</xref>) absent. Maxilliped (Fig. <xref ref-type="fig" rid="F4">4E</xref>) 4-segmented; proximal 3 segments (syncoxa, basis, and first endopodal segments) unarmed; basis and 2 endopodal segments 42, 12, and 26 μm long, respectively; slender second endopodal segment distally bearing small claw (10 μm long) and 1 small seta.</p><fig id="F4" position="float" orientation="portrait"><object-id xmlns:xlink="http://www.w3.org/1999/xlink" content-type="doi" xlink:type="simple">10.3897/zookeys.1284.194182.figure4</object-id><object-id xmlns:xlink="http://www.w3.org/1999/xlink" content-type="arpha" xlink:type="simple">739DEBFE-2061-54FC-AC04-AEA48F0D9429</object-id><label>Figure 4.</label><caption><p><italic><tp:taxon-name><tp:taxon-name-part taxon-name-part-type="genus" reg="Pupiformus">Pupiformus</tp:taxon-name-part> <tp:taxon-name-part taxon-name-part-type="species" reg="rugosus">rugosus</tp:taxon-name-part></tp:taxon-name></italic> gen. et sp. nov., female. <bold>A</bold>. Antennule; <bold>B</bold>. Antenna; <bold>C</bold>. Mandible; <bold>D</bold>. Maxillule; <bold>E</bold>. Maxilliped. Scale bars: 0.02 mm.</p></caption><graphic xmlns:xlink="http://www.w3.org/1999/xlink" xlink:href="zookeys-1284-217_article-194182__-g004.jpg" id="oo_1711244.jpg" position="float" orientation="portrait" xlink:type="simple"><uri content-type="original_file" xlink:type="simple">https://binary.pensoft.net/fig/1711244</uri></graphic></fig><fig id="F5" position="float" orientation="portrait"><object-id xmlns:xlink="http://www.w3.org/1999/xlink" content-type="doi" xlink:type="simple">10.3897/zookeys.1284.194182.figure5</object-id><object-id xmlns:xlink="http://www.w3.org/1999/xlink" content-type="arpha" xlink:type="simple">F6979F2B-8D0A-5D57-85D9-26813E82E6D4</object-id><label>Figure 5.</label><caption><p>SEM micrograph of <italic><tp:taxon-name><tp:taxon-name-part taxon-name-part-type="genus" reg="Pupiformus">Pupiformus</tp:taxon-name-part> <tp:taxon-name-part taxon-name-part-type="species" reg="rugosus">rugosus</tp:taxon-name-part></tp:taxon-name></italic> gen. et sp. nov., female, ventral. (A1, Antennule; A2, Antenna; GA, Genitoabdomen; L1, Leg 1; L2, Leg 2; L4, Leg 4; <abbrev xmlns:xlink="http://www.w3.org/1999/xlink" xlink:title="Mandible" xlink:type="simple">MD</abbrev>, Mandible; <abbrev xmlns:xlink="http://www.w3.org/1999/xlink" xlink:title="Maxillule" xlink:type="simple">MX</abbrev>, Maxillule; <abbrev xmlns:xlink="http://www.w3.org/1999/xlink" xlink:title="Maxilliped" xlink:type="simple">MXP</abbrev>, Maxilliped; <abbrev xmlns:xlink="http://www.w3.org/1999/xlink" xlink:title="Oral cone" xlink:type="simple">OC</abbrev>, Oral cone; <abbrev xmlns:xlink="http://www.w3.org/1999/xlink" xlink:title="Rostrum" xlink:type="simple">R</abbrev>, Rostrum)</p></caption><graphic xmlns:xlink="http://www.w3.org/1999/xlink" xlink:href="zookeys-1284-217_article-194182__-g005.jpg" id="oo_1711245.jpg" position="float" orientation="portrait" xlink:type="simple"><uri content-type="original_file" xlink:type="simple">https://binary.pensoft.net/fig/1711245</uri></graphic></fig><p>Legs 1–4 vestigial, represented by large, sclerotized pads (Fig. <xref ref-type="fig" rid="F3">3B</xref>); each pad bearing 1–3 hair-like setules on its lateral and posterior margins. Legs 5 and 6 absent.</p><p><bold>Male</bold>. Unknown.</p></tp:treatment-sec><tp:treatment-sec sec-type="Remarks"><title>Remarks.</title><p><italic><tp:taxon-name><tp:taxon-name-part taxon-name-part-type="genus" reg="Pupiformus">Pupiformus</tp:taxon-name-part> <tp:taxon-name-part taxon-name-part-type="species" reg="rugosus">rugosus</tp:taxon-name-part></tp:taxon-name></italic> sp. nov. and <italic><tp:taxon-name><tp:taxon-name-part taxon-name-part-type="genus" reg="Pupiformus">P.</tp:taxon-name-part> <tp:taxon-name-part taxon-name-part-type="species" reg="apodus">apodus</tp:taxon-name-part></tp:taxon-name></italic> sp. nov. are very similar, sharing key diagnostic features of the genus. However, <italic><tp:taxon-name><tp:taxon-name-part taxon-name-part-type="genus" reg="Pupiformus">P.</tp:taxon-name-part> <tp:taxon-name-part taxon-name-part-type="species" reg="rugosus">rugosus</tp:taxon-name-part></tp:taxon-name></italic> sp. nov. differs significantly from <italic><tp:taxon-name><tp:taxon-name-part taxon-name-part-type="genus" reg="Pupiformus">P.</tp:taxon-name-part> <tp:taxon-name-part taxon-name-part-type="species" reg="apodus">apodus</tp:taxon-name-part></tp:taxon-name></italic> sp. nov. in several female morphological details: (1) the body is smaller, about 500 μm long, compared to roughly 900 μm in <italic><tp:taxon-name><tp:taxon-name-part taxon-name-part-type="genus" reg="Pupiformus">P.</tp:taxon-name-part> <tp:taxon-name-part taxon-name-part-type="species" reg="apodus">apodus</tp:taxon-name-part></tp:taxon-name></italic> sp. nov.; (2) the cephalothorax and metasomites have rugose dorsal tubercles, whereas in <italic><tp:taxon-name><tp:taxon-name-part taxon-name-part-type="genus" reg="Pupiformus">P.</tp:taxon-name-part> <tp:taxon-name-part taxon-name-part-type="species" reg="apodus">apodus</tp:taxon-name-part></tp:taxon-name></italic> sp. nov., these structures are either absent or smooth; (3) caudal rami are absent in <italic><tp:taxon-name><tp:taxon-name-part taxon-name-part-type="genus" reg="Pupiformus">P.</tp:taxon-name-part> <tp:taxon-name-part taxon-name-part-type="species" reg="rugosus">rugosus</tp:taxon-name-part></tp:taxon-name></italic> sp. nov., but are present as rudimentary processes in <italic><tp:taxon-name><tp:taxon-name-part taxon-name-part-type="genus" reg="Pupiformus">P.</tp:taxon-name-part> <tp:taxon-name-part taxon-name-part-type="species" reg="apodus">apodus</tp:taxon-name-part></tp:taxon-name></italic> sp. nov.; (4) the antennule has five segments, vs four in <italic><tp:taxon-name><tp:taxon-name-part taxon-name-part-type="genus" reg="Pupiformus">P.</tp:taxon-name-part> <tp:taxon-name-part taxon-name-part-type="species" reg="apodus">apodus</tp:taxon-name-part></tp:taxon-name></italic> sp. nov.; (5) the mandibular palp has two long, naked setae at its tip, whereas <italic><tp:taxon-name><tp:taxon-name-part taxon-name-part-type="genus" reg="Pupiformus">P.</tp:taxon-name-part> <tp:taxon-name-part taxon-name-part-type="species" reg="apodus">apodus</tp:taxon-name-part></tp:taxon-name></italic> sp. nov. has two stout, spiniform distal setae and one small, naked, subdistal seta; and (6) the maxilliped is 4-segmented, vs three segments in <italic><tp:taxon-name><tp:taxon-name-part taxon-name-part-type="genus" reg="Pupiformus">P.</tp:taxon-name-part> <tp:taxon-name-part taxon-name-part-type="species" reg="apodus">apodus</tp:taxon-name-part></tp:taxon-name></italic> sp. nov.</p></tp:treatment-sec></tp:taxon-treatment>
